# Supplementary material for: Structural basis of α1A-adrenergic receptor activation and recognition by an extracellular nanobody
Source: Nat Commun. 2023 Jun 20;14:3655. doi: 10.1038/s41467-023-39310-x (PMC10282093; doi:10.1038/s41467-023-39310-x)
Supplement: Supplementary file 4 — Source Data [file 41467_2023_39310_MOESM4_ESM.xlsx]

## Sheet: Fig 1b
	On-yeast titration to estimate the affinity of Nb29 for α1AAR, evaluated by flow cytometry. The ratio of Nb29-displayed yeast cells bound purified α1AAR in the presence or absence of 500 μM ligands was analyzed.
	α1AAR [nM]	Apo			Oxymetazoline			Noradrenaline			Tam			Phentolamine
	4	4.84848	6.30372	2.07668	19.4203	4.96894	4.86322	4.28135	5.07042	1.08025	1.7094	4.41176	4.10959	4.28135	2.13415	0.977199
	16	4.14201	4.88599	1.13636	45.9807	7.10059	10.1307	4.4164	6.15836	1.44695	2.95359	4.45104	4.37318	4.4164	5.52486	0.625978
	64	6.84524	13.3956	2.34742	56.0554	29.8113	58.3201	6.53409	6.06061	1.60256	5.7377	5.49133	6.25	6.53409	6.74487	1.13821
	256	14.7147	33.7243	11.25	56.0831	53.0792	88.1579	9.72644	16.4265	5.10836	3.36134	11.8841	12.7329	9.72644	30.7065	5.44

## Sheet: SupFig 1c
	3H-prazosin radioligand competition binding of α1ARs subtype for oxymetazoline in Sf9 membranes.
	Log [M]	α1AAR			α1AAR + Nb29			α1BAR			α1BAR + Nb29			α1DAR			α1DAR + Nb29			Nb29 for α1AAR
	-10	89.85	99.1089	88.2591	98.863	104.175	100.087	77.1758	129.073	102.294	103.46	117.457	97.4533	96.6302	103.93	106.136	98.6941	110.395	106.617	99.4509	97.7015	89.1005
	-9	85.0772	90.4238	92.4582	85.0373	101.154	98.9412	80.7105	98.1166	86.4947	108.651	120.898	95.6454	85.5492	83.9737	96.5777	93.9719	109.45	100.898	103.737	106.273	103.737
	-8	80.5129	95.3793	78.3743	88.2659	86.6777	81.6265	78.0862	93.2429	76.426	115.299	115.241	86.4308	100.989	102.512	96.1575	81.3269	91.6633	75.2405	94.5235	106.273	100.209
	-7	71.541	85.4423	88.1547	67.0717	63.0359	61.005	90.6721	91.047	114.291	87.9471	93.9541	95.7037	91.1685	112.7	94.4245	88.2003	92.0305	89.8269	113.212	110.763	99.0136
	-6	48.3547	40.7911	47.5462	33.0932	34.9679	29.0314	93.9927	93.35	78.5147	82.7566	79.1991	80.9487	104.193	100.726	93.1641	93.6046	92.6602	84.1077	111.871	107.935	102.425
	-5	28.5329	15.8053	21.6214	13.6695	16.4815	14.4506	47.88	42.7386	52.7002	53.9463	54.5879	45.8398	77.9869	81.7681	71.3173	78.1263	93.9194	68.3146	88.6049	105.399	83.0653
	-4	10.9281	8.73723	2.76462	2.39542	8.48811	7.55077	29.4564	23.6722	15.96	38.0832	23.7364	27.1773	39.965	44.744	27.6236	29.8548	26.0246	28.2283	69.5661	61.694	66.6796

## Sheet: SupFig 1d
	3H-prazosin radioligand competition binding of the purified α1AAR-bound M1-Flag affinity resin for oxymetazoline (Oxy) or Nb29.
	Log [M]	Oxy						Oxy + 5 μM Nb29						Oxy + 20 μM Nb29						Nb29
	-10	93.8437	108.366	97.7901	96.1446	95.2245	108.631	73.7174	104.736	64.562	84.7097	93.1216	92.4644	23.9148	26.7561	28.3346	31.0843	50.3395	47.5794	86.8003	98.4266	114.773	99.1548	77.0531	95.3703
	-9	111.523	111.365	107.024	97.3275	87.1413	95.6846	41.91	80.1894	83.6622	89.1785	60.7229	88.5214	25.809	33.8595	29.9132	35.816	86.8127	51.2596	67.2242	90.5267	94.4518	106.648	101.804	119.97
	-8	99.0529	98.974	92.1073	113.625	90.9529	85.4326	70.6393	65.3512	71.3496	91.1501	73.8664	64.0088	26.7561	27.7032	29.9132	51.5225	26.6156	41.5991	84.5147	87.3468	91.3216	112.93	113.46	93.5537
	-7	86.3457	87.6875	86.4246	35.5531	108.171	111.457	31.4917	31.0182	36.543	27.2727	39.9562	31.1501	22.9676	25.3354	25.4933	33.253	22.8039	26.6156	55.6476	94.0046	109.159	105.967	116.109	106.497
	-6	62.0363	59.9842	57.3007	7.36035	114.348	86.6813	21.8627	15.1539	28.6504	21.7525	25.9584	32.5301	16.9692	15.075	19.0213	21.8839	25.6955	32.5301	98.9235	98.6254	87.2474	76.9774	86.5144	85.3791
	-5	34.4909	33.8595	36.8587	27.5356	32.793	28.4556	11.6811	15.3118	13.1018	25.0383	25.0383	18.7295	13.4175	14.3646	14.6803	11.5663	14.5235	13.6692	44.4187	35.0778	39.4501	54.1188	53.3619	57.9034
	-4	19.7316	21.3102	17.6796	21.621	18.4009	12.2234	13.4175	13.8911	14.9961	16.035	14.7864	16.6922	13.2597	11.0497	11.2076	11.6977	14.195	14.1292	22.2093	24.6936	24.2961	15.895	21.8746	20.5879

## Sheet: SupFig 1e
	3H-prazosin radioligand competition binding of the purified α1AAR-bound M1-Flag affinity resin for noradrenaline (NA).
	Log [M]	NA						NA + 5 μM Nb29						NA + 20 μM Nb29
	-10
	-9	101.277	101.277	97.4461	84.8939	98.0397	117.066	54.6587	60.1937	63.238				26.8635	32.9928	30.2155	25.2537	27.7445	16.9511
	-8	105.395	124.31	103.384	110.009	118.935	103.713	61.7159	60.1937	66.559				24.7566	23.7031	25.0439	22.7629	22.3478	29.405
	-7	97.8771	120.527	114.35	96.8635	102.606	94.7186	64.4834	55.5581	51.4068				23.0327	21.0215	20.2554	18.3349	24.2851	25.9456
	-6	100.032	65.2195	72.5938	82.4723	89.3911	78.2518	33.072	45.2491	51.6144				18.34	21.3089	19.2019	21.5175	20.8256	23.178
	-5	71.0615	57.7015	67.1828	48.4317	47.6015	57.9797	38.4686	31.619	25.5304				21.1173	18.0527	14.5092	17.643	17.2279	20.964
	-4	27.4381	26.9593	32.514	34.3865	28.4363	30.9271	16.8127	18.0581	17.0203				12.2586	12.4022	11.1093	12.869	13.4917	13.4225
	-3	16.5204	21.0215	19.4892	21.3792	23.3164	21.0332	10.1015	18.4041	14.8063				9.2897	10.1516	8.52354	8.30258	12.7306	13.5609

## Sheet: SupFig 3a
	[3H]prazosin radioligand competition binding for oxymetazoline of α1AAR and α1AAR-mT4L in Sf9 membrane against oxymetazoline.
	Log [M]	α1A			α1A-mT4L
	-11	99.0644	106.675	101.331	89.6153	132.31	100.856
	-10	92.5464	102.06	94.2468	89.85	99.1089	88.2591
	-9	100.805	102.506	100.765	85.0772	90.4238	92.4582
	-8	97.364	96.109	85.3403	80.5129	95.3793	78.3743
	-7	77.4054	89.6316	82.5874	71.541	85.4423	88.1547
	-6	53.0745	43.3179	35.5045	48.3547	40.7911	47.5462
	-5	17.0033	16.477	26.9623	28.5329	15.8053	21.6214
	-4	12.1047	12.5905	4.0484	10.9281	8.73723	2.76462

## Sheet: SupFig 3b
	Diagram of size-exclusion chromatography of Nb29-α1AAR-mT4L-miniGsq
		Volume [mL]	A280 [mAu]
		0	0.01
		0.027	1.909
		0.053	2.594
		0.08	2.944
		0.107	3.175
		0.133	4.254
		0.16	12.648
		0.187	16.45
		0.213	14.425
		0.24	11.729
		0.267	9.934
		0.293	8.722
		0.32	7.845
		0.346	7.27
		0.373	6.934
		0.4	6.784
		0.426	6.659
		0.453	6.625
		0.48	6.677
		0.506	6.758
		0.533	6.861
		0.56	6.968
		0.586	7.101
		0.613	7.228
		0.64	7.578
		0.666	7.016
		0.693	7.942
		0.72	7.23
		0.746	7.385
		0.773	7.588
		0.8	7.764
		0.826	8.001
		0.853	8.196
		0.879	8.408
		0.906	8.659
		0.933	8.869
		0.959	9.118
		0.986	9.337
		1.013	9.593
		1.039	9.862
		1.066	10.138
		1.093	10.389
		1.119	10.639
		1.146	10.927
		1.173	11.186
		1.199	11.458
		1.226	11.723
		1.253	12.023
		1.279	12.29
		1.306	12.564
		1.333	12.856
		1.359	13.15
		1.386	13.429
		1.412	13.706
		1.439	13.98
		1.466	14.271
		1.492	14.564
		1.519	14.843
		1.546	15.121
		1.572	15.402
		1.599	15.676
		1.626	15.962
		1.652	16.252
		1.679	16.525
		1.706	16.752
		1.732	17.019
		1.759	17.299
		1.786	17.525
		1.812	17.77
		1.839	17.996
		1.866	18.246
		1.892	18.453
		1.919	18.674
		1.946	18.891
		1.972	19.098
		1.999	19.286
		2.025	19.506
		2.052	19.694
		2.079	19.884
		2.105	20.059
		2.132	20.24
		2.159	20.404
		2.185	20.585
		2.212	20.73
		2.239	20.92
		2.265	21.07
		2.292	21.221
		2.319	21.363
		2.345	21.521
		2.372	21.651
		2.399	21.795
		2.425	21.911
		2.452	22.065
		2.479	22.176
		2.505	22.286
		2.532	22.416
		2.558	22.5
		2.585	22.603
		2.612	22.719
		2.638	22.81
		2.665	22.904
		2.692	22.957
		2.718	23.04
		2.745	23.121
		2.772	23.19
		2.798	23.262
		2.825	23.302
		2.852	23.36
		2.878	23.394
		2.905	23.442
		2.932	23.475
		2.958	23.504
		2.985	23.513
		3.012	23.527
		3.038	23.523
		3.065	23.545
		3.091	23.535
		3.118	23.549
		3.145	23.567
		3.171	23.554
		3.198	23.513
		3.225	23.472
		3.251	23.43
		3.278	23.378
		3.305	23.341
		3.331	23.283
		3.358	23.193
		3.385	23.136
		3.411	23.065
		3.438	22.996
		3.465	22.907
		3.491	22.813
		3.518	22.72
		3.545	22.623
		3.571	22.513
		3.598	22.38
		3.624	22.269
		3.651	22.144
		3.678	22.018
		3.704	21.897
		3.731	21.767
		3.758	21.579
		3.784	21.445
		3.811	21.265
		3.838	21.137
		3.864	20.94
		3.891	20.782
		3.918	20.61
		3.944	20.439
		3.971	20.221
		3.998	20.034
		4.024	19.855
		4.051	19.671
		4.078	19.472
		4.104	19.275
		4.131	19.066
		4.158	18.838
		4.184	18.662
		4.211	18.453
		4.237	18.206
		4.264	18.002
		4.291	17.776
		4.317	17.564
		4.344	17.354
		4.371	17.143
		4.397	16.889
		4.424	16.684
		4.451	16.438
		4.477	16.236
		4.504	16.02
		4.531	15.783
		4.557	15.575
		4.584	15.375
		4.611	15.154
		4.637	14.921
		4.664	14.711
		4.691	14.493
		4.717	14.291
		4.744	14.08
		4.77	13.878
		4.797	13.673
		4.824	13.456
		4.85	13.249
		4.877	13.074
		4.904	12.875
		4.93	12.692
		4.957	12.503
		4.984	12.33
		5.01	12.122
		5.037	11.957
		5.064	11.783
		5.09	11.603
		5.117	11.421
		5.144	11.25
		5.17	11.075
		5.197	10.942
		5.224	10.753
		5.25	10.634
		5.277	10.443
		5.303	10.203
		5.33	10.061
		5.357	9.9
		5.383	9.797
		5.41	9.613
		5.437	9.424
		5.463	9.326
		5.49	9.19
		5.517	9.12
		5.543	9.01
		5.57	8.898
		5.597	8.773
		5.623	8.661
		5.65	8.539
		5.677	8.416
		5.703	8.312
		5.73	8.217
		5.757	8.118
		5.783	7.998
		5.81	7.906
		5.837	7.798
		5.863	7.677
		5.89	7.586
		5.916	7.478
		5.943	7.379
		5.97	7.27
		5.996	7.168
		6.023	7.075
		6.05	6.977
		6.076	6.911
		6.103	6.809
		6.13	6.72
		6.156	6.649
		6.183	6.562
		6.21	6.481
		6.236	6.399
		6.263	6.33
		6.29	6.273
		6.316	6.166
		6.343	6.098
		6.37	6.017
		6.396	5.949
		6.423	5.882
		6.449	5.804
		6.476	5.732
		6.503	5.673
		6.529	5.595
		6.556	5.537
		6.583	5.463
		6.609	5.396
		6.636	5.244
		6.663	5.194
		6.689	5.131
		6.716	5.07
		6.743	5.013
		6.769	4.976
		6.796	4.9
		6.823	4.866
		6.849	4.792
		6.876	4.763
		6.903	4.716
		6.929	4.694
		6.956	4.643
		6.982	4.588
		7.009	4.557
		7.036	4.499
		7.062	4.467
		7.089	4.423
		7.116	4.384
		7.142	4.335
		7.169	4.319
		7.196	4.256
		7.222	4.246
		7.249	4.191
		7.276	4.126
		7.302	4.108
		7.329	4.058
		7.356	4.033
		7.382	3.989
		7.409	3.974
		7.436	3.937
		7.462	3.892
		7.489	3.837
		7.515	3.826
		7.542	3.808
		7.569	3.765
		7.595	3.738
		7.622	3.689
		7.649	3.673
		7.675	3.642
		7.702	3.621
		7.729	3.594
		7.755	3.575
		7.782	3.563
		7.809	3.532
		7.835	3.503
		7.862	3.499
		7.889	3.453
		7.915	3.426
		7.942	3.428
		7.969	3.406
		7.995	3.396
		8.022	3.372
		8.049	3.355
		8.075	3.348
		8.102	3.322
		8.128	3.337
		8.155	3.318
		8.182	3.311
		8.208	3.3
		8.235	3.301
		8.262	3.311
		8.288	3.294
		8.315	3.313
		8.342	3.301
		8.368	3.295
		8.395	3.285
		8.422	3.296
		8.448	3.304
		8.475	3.295
		8.502	3.319
		8.528	3.346
		8.555	3.351
		8.582	3.366
		8.608	3.397
		8.635	3.411
		8.661	3.448
		8.688	3.467
		8.715	3.499
		8.741	3.546
		8.768	3.558
		8.795	3.6
		8.821	3.665
		8.848	3.692
		8.875	3.763
		8.901	3.8
		8.928	3.878
		8.955	3.935
		8.981	4.004
		9.008	4.052
		9.035	4.134
		9.061	4.208
		9.088	4.301
		9.115	4.406
		9.141	4.49
		9.168	4.607
		9.194	4.695
		9.221	4.831
		9.248	4.93
		9.274	5.07
		9.301	5.188
		9.328	5.353
		9.354	5.476
		9.381	5.616
		9.408	5.768
		9.434	5.914
		9.461	6.109
		9.488	6.253
		9.514	6.44
		9.541	6.619
		9.568	6.816
		9.594	7.016
		9.621	7.226
		9.648	7.454
		9.674	7.652
		9.701	7.873
		9.728	8.116
		9.754	8.351
		9.781	8.625
		9.807	8.886
		9.834	9.153
		9.861	9.409
		9.887	9.653
		9.914	9.879
		9.941	10.157
		9.967	10.393
		9.994	10.679
		10.021	10.941
		10.047	11.23
		10.074	11.532
		10.101	11.798
		10.127	12.086
		10.154	12.42
		10.181	12.732
		10.207	13.053
		10.234	13.327
		10.261	13.651
		10.287	13.973
		10.314	14.316
		10.34	14.721
		10.367	15.159
		10.394	15.537
		10.42	16.011
		10.447	16.451
		10.474	16.948
		10.5	17.407
		10.527	17.97
		10.554	18.549
		10.58	19.108
		10.607	19.736
		10.634	20.338
		10.66	20.949
		10.687	21.594
		10.714	22.309
		10.74	23.051
		10.767	23.757
		10.794	24.522
		10.82	25.288
		10.847	26.169
		10.873	27.02
		10.9	27.937
		10.927	28.893
		10.953	29.845
		10.98	30.918
		11.007	31.954
		11.033	33.055
		11.06	34.106
		11.087	35.221
		11.113	36.354
		11.14	37.417
		11.167	38.471
		11.193	39.551
		11.22	40.659
		11.247	41.811
		11.273	42.887
		11.3	44.018
		11.327	45.08
		11.353	46.192
		11.38	47.235
		11.406	48.271
		11.433	49.302
		11.46	50.362
		11.486	51.362
		11.513	52.31
		11.54	53.244
		11.566	54.167
		11.593	54.949
		11.62	55.775
		11.646	56.492
		11.673	57.306
		11.7	58.131
		11.726	59.014
		11.753	59.972
		11.78	60.898
		11.806	61.837
		11.833	62.785
		11.86	63.754
		11.886	64.789
		11.913	65.713
		11.94	66.746
		11.966	67.805
		11.993	68.961
		12.019	70.043
		12.046	71.183
		12.073	72.35
		12.099	73.623
		12.126	74.993
		12.153	76.472
		12.179	77.942
		12.206	79.502
		12.233	81.132
		12.259	82.93
		12.286	84.895
		12.313	87.176
		12.339	89.69
		12.366	92.494
		12.393	95.834
		12.419	99.444
		12.446	103.842
		12.473	109.077
		12.499	115.211
		12.526	122.723
		12.552	131.395
		12.579	142.083
		12.606	154.759
		12.632	169.271
		12.659	186.641
		12.686	205.436
		12.712	227.367
		12.739	250.482
		12.766	276.266
		12.792	302.444
		12.819	329.548
		12.846	356.798
		12.872	383.499
		12.899	409.984
		12.926	435.135
		12.952	458.088
		12.979	479.864
		13.006	498.146
		13.032	515.164
		13.059	528.659
		13.085	539.992
		13.112	548.194
		13.139	553.74
		13.165	556.586
		13.192	556.738
		13.219	554.458
		13.245	550.085
		13.272	543.709
		13.299	535.306
		13.325	525.768
		13.352	514.168
		13.379	502.351
		13.405	488.519
		13.432	474.432
		13.459	459.739
		13.485	444.628
		13.512	429.375
		13.539	413.801
		13.565	398.31
		13.592	383.052
		13.619	367.405
		13.645	352.816
		13.672	337.902
		13.698	324.102
		13.725	310.049
		13.752	296.679
		13.778	283.637
		13.805	271.111
		13.832	259.415
		13.858	247.925
		13.885	236.76
		13.912	226.127
		13.938	216.035
		13.965	206.512
		13.992	196.998
		14.018	188.187
		14.045	179.746
		14.072	171.674
		14.098	164.094
		14.125	156.638
		14.152	149.825
		14.178	142.913
		14.205	136.553
		14.231	130.399
		14.258	124.545
		14.285	119.152
		14.311	113.973
		14.338	109.117
		14.365	104.623
		14.391	100.304
		14.418	96.418
		14.445	92.555
		14.471	89.157
		14.498	85.77
		14.525	82.672
		14.551	79.614
		14.578	76.803
		14.605	74.153
		14.631	71.624
		14.658	69.214
		14.685	66.972
		14.711	64.819
		14.738	62.879
		14.764	60.936
		14.791	59.181
		14.818	57.438
		14.844	55.907
		14.871	54.399
		14.898	52.975
		14.924	51.664
		14.951	50.429
		14.978	49.241
		15.004	48.145
		15.031	47.068
		15.058	46.117
		15.084	45.154
		15.111	44.266
		15.138	43.396
		15.164	42.617
		15.191	41.836
		15.218	41.123
		15.244	40.446
		15.271	39.818
		15.297	39.208
		15.324	38.587
		15.351	38.019
		15.377	37.544
		15.404	37.054
		15.431	36.579
		15.457	36.142
		15.484	35.727
		15.511	35.333
		15.537	34.955
		15.564	34.606
		15.591	34.277
		15.617	33.981
		15.644	33.714
		15.671	33.425
		15.697	33.2
		15.724	32.972
		15.751	32.738
		15.777	32.53
		15.804	32.331
		15.831	32.173
		15.857	31.971
		15.884	31.812
		15.91	31.651
		15.937	31.505
		15.964	31.374
		15.99	31.245
		16.017	31.11
		16.044	31.016
		16.07	30.905
		16.097	30.803
		16.124	30.707
		16.15	30.612
		16.177	30.509
		16.204	30.429
		16.23	30.33
		16.257	30.275
		16.284	30.185
		16.31	30.114
		16.337	30.013
		16.364	29.937
		16.39	29.882
		16.417	29.798
		16.443	29.697
		16.47	29.637
		16.497	29.541
		16.523	29.441
		16.55	29.346
		16.577	29.254
		16.603	29.145
		16.63	29.063
		16.657	28.91
		16.683	28.791
		16.71	28.658
		16.737	28.525
		16.763	28.354
		16.79	28.185
		16.817	28.001
		16.843	27.835
		16.87	27.597
		16.897	27.388
		16.923	27.188
		16.95	26.939
		16.976	26.686
		17.003	26.406
		17.03	26.171
		17.056	25.877
		17.083	25.599
		17.11	25.279
		17.136	24.956
		17.163	24.652
		17.19	24.364
		17.216	24.007
		17.243	23.676
		17.27	23.316
		17.296	23.008
		17.323	22.637
		17.35	22.302
		17.376	21.958
		17.403	21.626
		17.43	21.292
		17.456	20.928
		17.483	20.596
		17.51	20.261
		17.536	19.938
		17.563	19.592
		17.589	19.256
		17.616	18.961
		17.643	18.646
		17.669	18.335
		17.696	18.042
		17.723	17.744
		17.749	17.465
		17.776	17.185
		17.803	16.902
		17.829	16.65
		17.856	16.356
		17.883	16.122
		17.909	15.836
		17.936	15.64
		17.963	15.407
		17.989	15.15
		18.016	14.954
		18.043	14.721
		18.069	14.522
		18.096	14.32
		18.122	14.123
		18.149	13.944
		18.176	13.752
		18.202	13.582
		18.229	13.383
		18.256	13.259
		18.282	13.081
		18.309	12.925
		18.336	12.744
		18.362	12.625
		18.389	12.502
		18.416	12.328
		18.442	12.191
		18.469	12.081
		18.496	11.961
		18.522	11.819
		18.549	11.726
		18.576	11.612
		18.602	11.51
		18.629	11.392
		18.655	11.288
		18.682	11.193
		18.709	11.08
		18.735	11.016
		18.762	10.907
		18.789	10.834
		18.815	10.779
		18.842	10.684
		18.869	10.631
		18.895	10.554
		18.922	10.476
		18.949	10.428
		18.975	10.379
		19.002	10.308
		19.029	10.277
		19.055	10.233
		19.082	10.194
		19.109	10.15
		19.135	10.134
		19.162	10.114
		19.188	10.084
		19.215	10.097
		19.242	10.117
		19.268	10.12
		19.295	10.153
		19.322	10.205
		19.348	10.283
		19.375	10.377
		19.402	10.496
		19.428	10.64
		19.455	10.799
		19.482	11.008
		19.508	11.221
		19.535	11.507
		19.562	11.808
		19.588	12.149
		19.615	12.525
		19.642	12.945
		19.668	13.35
		19.695	13.838
		19.722	14.333
		19.748	14.837
		19.775	15.386
		19.801	15.892
		19.828	16.439
		19.855	16.958
		19.881	17.462
		19.908	17.964
		19.935	18.434
		19.961	18.855
		19.988	19.241
		20.015	19.569
		20.041	19.873
		20.068	20.094
		20.095	20.267
		20.121	20.379
		20.148	20.433
		20.175	20.411
		20.201	20.331
		20.228	20.191
		20.255	20.015
		20.281	19.748
		20.308	19.454
		20.334	19.116
		20.361	18.756
		20.388	18.329
		20.414	17.87
		20.441	17.408
		20.468	16.904
		20.494	16.397
		20.521	15.893
		20.548	15.36
		20.574	14.852
		20.601	14.363
		20.628	13.831
		20.654	13.333
		20.681	12.833
		20.708	12.374
		20.734	11.896
		20.761	11.46
		20.788	11.026
		20.814	10.623
		20.841	10.234
		20.867	9.876
		20.894	9.541
		20.921	9.186
		20.947	8.889
		20.974	8.631
		21.001	8.346
		21.027	8.101
		21.054	7.866
		21.081	7.663
		21.107	7.47
		21.134	7.303
		21.161	7.126
		21.187	6.987
		21.214	6.841
		21.241	6.743
		21.267	6.621
		21.294	6.532
		21.321	6.439
		21.347	6.353
		21.374	6.283
		21.401	6.201
		21.427	6.154
		21.454	6.098
		21.48	6.04
		21.507	5.983
		21.534	5.955
		21.56	5.933
		21.587	5.895
		21.614	5.884
		21.64	5.862
		21.667	5.837
		21.694	5.832
		21.72	5.808
		21.747	5.816
		21.774	5.788
		21.8	5.795
		21.827	5.784
		21.854	5.772
		21.88	5.755
		21.907	5.782
		21.934	5.763
		21.96	5.762
		21.987	5.744
		22.013	5.753
		22.04	5.724
		22.067	5.729
		22.093	5.746
		22.12	5.734
		22.147	5.732
		22.173	5.712
		22.2	5.716
		22.227	5.73
		22.253	5.72
		22.28	5.734
		22.307	5.723
		22.333	5.71
		22.36	5.722
		22.387	5.716
		22.413	5.712
		22.44	5.702
		22.467	5.713
		22.493	5.712
		22.52	5.723
		22.546	5.698
		22.573	5.7
		22.6	5.7
		22.626	5.678
		22.653	5.699
		22.68	5.688
		22.706	5.698
		22.733	5.708
		22.76	5.698
		22.786	5.695
		22.813	5.699
		22.84	5.696
		22.866	5.702
		22.893	5.699
		22.92	5.706
		22.946	5.718
		22.973	5.729
		23	5.728
		23.026	5.735
		23.053	5.726
		23.079	5.733
		23.106	5.756
		23.133	5.763
		23.159	5.79
		23.186	5.768
		23.213	5.773
		23.239	5.809
		23.266	5.807
		23.293	5.811
		23.319	5.827
		23.346	5.844
		23.373	5.858
		23.399	5.885
		23.426	5.888
		23.453	5.907
		23.479	5.925
		23.506	5.935
		23.533	5.959
		23.559	5.992
		23.586	5.999
		23.613	6.025
		23.639	6.033
		23.666	6.08
		23.692	6.109
		23.719	6.119
		23.746	6.134
		23.772	6.171
		23.799	6.196
		23.826	6.237
		23.852	6.266
		23.879	6.273
		23.906	6.321
		23.932	6.35
		23.959	6.375
		23.986	6.418
		24.012	6.452
		24.039	6.51
		24.066	6.54
		24.092	6.596
		24.119	6.646
		24.146	6.702
		24.172	6.75
		24.199	6.805
		24.225	6.868
		24.252	6.927
		24.279	6.999
		24.305	7.071
		24.332	7.166
		24.359	7.233
		24.385	7.342
		24.412	7.431
		24.439	7.538
		24.465	7.633
		24.492	7.757
		24.519	7.896
		24.545	8.013
		24.572	8.136
		24.599	8.269
		24.625	8.431
		24.652	8.587
		24.679	8.738
		24.705	8.904
		24.732	9.067
		24.758	9.214
		24.785	9.406
		24.812	9.582
		24.838	9.77
		24.865	9.954
		24.892	10.133
		24.918	10.322
		24.945	10.52
		24.972	10.716
		24.998	10.904

## Sheet: SupFig 3c
	Coomassie blue–stained SDS-PAGE gel of Nb29-α1AAR(-mT4L)-miniGsq complex
										lane 1	Protein ladders (Precision Plus, Bio-Rad)
										lane 2	α1AAR-mT4L
										lane 3	miniGsq
										lane 4	Nb29
										lane 5	Mixture of α1AAR-mT4L, miniGsq and Nb29
										lane 6	Size-exclusion chromatography fractions of Nb29-α1AAR(-mT4L)-miniGsq complex
										lane 7
										lane 8
										lane 9	Other experiments
										lane 10
										lane 11
										lane 12
										lane 13
										lane 14
										lane 15

## Sheet: SupFig 5a
	[3H]prazosin binding of α1AAR and α1AAR-Nb6 mutants in Sf9 membrane with or without 5 μM Nb6.
	α1AAR		α1AAR-kOR
	(-)	Nb6	(-)	Nb6
	105.553	88.7285	92.9284	182.818
	96.5453	103.574	98.3538	184.467
	97.9017	107.698	96.6844	175.395

## Sheet: SupFig 5b
	[3H]prazosin radioligand competition binding for oxymetazoline and tamsulosin of α1AAR (control) and α1AAR-Nb6 in Sf9 membrane. 5 μM concentration of Nb6 was used for in the presence of Nb6.
		α1AAR-kOR												α1AAR
	Log [M]	oxy			oxy_nb6			Tam			Tam_nb6			Tam			Oxy
	-11	86.8456	119.987	104.215	99.0335	100.82	88.9252	106.152	96.4844	97.3633	98.7416	100.042	78.5899	80.1028	92.7732	127.271	110.176	107.431	115.738
	-10	82.908	93.4301	112.615	111.367	107.775	92.0786	84.8877	109.009	95.459	97.6581	106.126	95.8247	91.4097	102.161	96.6541	96.3983	104.267	110.313
	-9	89.3394	91.8332	95.2457	94.7064	94.9166	90.9224	91.626	91.1865	91.1865	108.742	93.5245	98.1248	89.8993	114.569	102.297	102.225	74.633	114.735
	-8	83.5424	90.5206	81.858	87.9792	85.6492	91.4479	82.3975	81.5186	80.0537	86.9072	94.5245	104.442	68.1875	65.3346	66.6562	101.851	78.107	77.5873
	-7	48.476	73.7203	73.064	83.8973	75.3657	81.8827	39.4775	27.2705	36.2061	48.154	49.4541	47.454	16.0268	19.0266	22.7187	92.3589	77.9429	95.5776
	-6	13.2565	22.7286	24.4349	29.8695	25.3496	28.2928	4.54102	3.80859	4.39453	3.30028	4.30036	2.70023	11.244	11.6216	10.1426	25.9506	41.5063	33.8379
	-5	1.44378	6.03763	7.74391	7.98855	6.41187	6.93743	3.22266	3.80859	3.36914	2.50021	2.10018	1.40012	5.49612	6.83868	6.88064	10.3036	9.18209	6.78399
	-4	0.262505	2.88756	2.36255	2.31248	2.31248	3.67894	1.61133	3.51562	2.92969	0.300025	1.40012	0.500042	3.32494	3.80743	3.68156	3.71113	5.39801	5.02416
	-3

## Sheet: SupFig 5c
	Diagram of size-exclusion chromatography of α1AR-Nb6.
	Volume [mL]	A280 [mAu]
	0	-0.22
	0.03	-0.01
	0.05	0
	0.08	0.02
	0.11	0
	0.13	0.09
	0.16	0.98
	0.19	1.3
	0.21	1.07
	0.24	0.99
	0.27	0.85
	0.29	0.73
	0.32	0.67
	0.35	0.59
	0.37	0.53
	0.4	0.47
	0.43	0.43
	0.45	0.39
	0.48	0.36
	0.51	0.32
	0.53	0.28
	0.56	0.25
	0.59	0.25
	0.61	0.21
	0.64	0.2
	0.67	0.17
	0.69	0.19
	0.72	0.14
	0.75	0.14
	0.77	0.13
	0.8	0.14
	0.83	0.13
	0.85	0.09
	0.88	0.08
	0.91	0.07
	0.93	0.09
	0.96	0.06
	0.99	0.05
	1.01	0.07
	1.04	0.05
	1.07	0.06
	1.09	0.05
	1.12	0.02
	1.15	0.01
	1.17	0.01
	1.2	0
	1.23	0
	1.25	-0.01
	1.28	-0.01
	1.31	-0.01
	1.33	-0.01
	1.36	-0.04
	1.39	-0.04
	1.41	-0.03
	1.44	-0.06
	1.47	-0.06
	1.49	-0.05
	1.52	-0.06
	1.55	-0.07
	1.57	-0.07
	1.6	-0.09
	1.63	-0.08
	1.65	-0.07
	1.68	-0.08
	1.71	-0.09
	1.73	-0.08
	1.76	-0.1
	1.79	-0.1
	1.81	-0.11
	1.84	-0.08
	1.87	-0.08
	1.89	-0.1
	1.92	-0.09
	1.95	-0.1
	1.97	-0.12
	2	-0.1
	2.03	-0.09
	2.05	-0.09
	2.08	-0.07
	2.11	-0.07
	2.13	-0.07
	2.16	-0.05
	2.19	-0.03
	2.21	-0.04
	2.24	0
	2.27	0
	2.29	0.01
	2.32	0.05
	2.35	0.08
	2.37	0.11
	2.4	0.14
	2.43	0.17
	2.45	0.21
	2.48	0.27
	2.5	0.31
	2.53	0.36
	2.56	0.43
	2.58	0.51
	2.61	0.57
	2.64	0.66
	2.66	0.74
	2.69	0.84
	2.72	0.9
	2.74	1.01
	2.77	1.09
	2.8	1.22
	2.82	1.33
	2.85	1.44
	2.88	1.56
	2.9	1.69
	2.93	1.81
	2.96	1.92
	2.98	2.07
	3.01	2.19
	3.04	2.3
	3.06	2.45
	3.09	2.58
	3.12	2.7
	3.14	2.81
	3.17	2.94
	3.2	3.05
	3.22	3.19
	3.25	3.27
	3.28	3.39
	3.3	3.51
	3.33	3.59
	3.36	3.7
	3.38	3.77
	3.41	3.85
	3.44	3.94
	3.46	3.99
	3.49	4.06
	3.52	4.12
	3.54	4.17
	3.57	4.2
	3.6	4.26
	3.62	4.26
	3.65	4.31
	3.68	4.33
	3.7	4.33
	3.73	4.35
	3.76	4.32
	3.78	4.33
	3.81	4.3
	3.84	4.29
	3.86	4.28
	3.89	4.23
	3.92	4.22
	3.94	4.16
	3.97	4.15
	4	4.09
	4.02	4.06
	4.05	3.99
	4.08	3.94
	4.1	3.9
	4.13	3.83
	4.16	3.78
	4.18	3.71
	4.21	3.65
	4.24	3.59
	4.26	3.53
	4.29	3.47
	4.32	3.4
	4.34	3.34
	4.37	3.26
	4.4	3.18
	4.42	3.12
	4.45	3.08
	4.48	2.99
	4.5	2.95
	4.53	2.86
	4.56	2.8
	4.58	2.73
	4.61	2.68
	4.64	2.6
	4.66	2.53
	4.69	2.48
	4.72	2.41
	4.74	2.36
	4.77	2.32
	4.8	2.27
	4.82	2.21
	4.85	2.16
	4.88	2.08
	4.9	2.03
	4.93	1.98
	4.96	1.93
	4.98	1.88
	5.01	1.82
	5.04	1.77
	5.06	1.73
	5.09	1.69
	5.12	1.65
	5.14	1.6
	5.17	1.55
	5.2	1.51
	5.22	1.49
	5.25	1.43
	5.28	1.4
	5.3	1.35
	5.33	1.33
	5.36	1.32
	5.38	1.27
	5.41	1.25
	5.44	1.21
	5.46	1.18
	5.49	1.14
	5.52	1.11
	5.54	1.08
	5.57	1.05
	5.6	1.03
	5.62	0.98
	5.65	0.97
	5.68	0.92
	5.7	0.91
	5.73	0.89
	5.76	0.87
	5.78	0.86
	5.81	0.81
	5.84	0.81
	5.86	0.8
	5.89	0.77
	5.92	0.75
	5.94	0.73
	5.97	0.71
	6	0.68
	6.02	0.65
	6.05	0.63
	6.08	0.64
	6.1	0.62
	6.13	0.6
	6.16	0.59
	6.18	0.57
	6.21	0.56
	6.24	0.54
	6.26	0.52
	6.29	0.5
	6.32	0.51
	6.34	0.48
	6.37	0.45
	6.4	0.45
	6.42	0.47
	6.45	0.43
	6.48	0.41
	6.5	0.41
	6.53	0.41
	6.56	0.38
	6.58	0.39
	6.61	0.37
	6.64	0.34
	6.66	0.36
	6.69	0.32
	6.72	0.3
	6.74	0.32
	6.77	0.32
	6.8	0.31
	6.82	0.29
	6.85	0.26
	6.88	0.26
	6.9	0.26
	6.93	0.24
	6.96	0.23
	6.98	0.21
	7.01	0.21
	7.04	0.21
	7.06	0.2
	7.09	0.18
	7.12	0.2
	7.14	0.18
	7.17	0.19
	7.2	0.17
	7.22	0.17
	7.25	0.15
	7.28	0.14
	7.3	0.15
	7.33	0.14
	7.36	0.13
	7.38	0.1
	7.41	0.11
	7.44	0.1
	7.46	0.1
	7.49	0.08
	7.51	0.09
	7.54	0.1
	7.57	0.1
	7.59	0.09
	7.62	0.09
	7.65	0.07
	7.67	0.07
	7.7	0.05
	7.73	0.04
	7.75	0.04
	7.78	0.05
	7.81	0.02
	7.83	0.02
	7.86	0.03
	7.89	0.03
	7.91	0.02
	7.94	0.02
	7.97	0.03
	7.99	0.01
	8.02	0.02
	8.05	0.03
	8.07	0
	8.1	0
	8.13	0
	8.15	0.01
	8.18	0.03
	8.21	0.01
	8.23	0.01
	8.26	0
	8.29	0.04
	8.31	0.03
	8.34	0.04
	8.37	0.06
	8.39	0.08
	8.42	0.11
	8.45	0.13
	8.47	0.17
	8.5	0.2
	8.53	0.24
	8.55	0.29
	8.58	0.32
	8.61	0.36
	8.63	0.43
	8.66	0.47
	8.69	0.51
	8.71	0.54
	8.74	0.57
	8.77	0.63
	8.79	0.66
	8.82	0.7
	8.85	0.74
	8.87	0.79
	8.9	0.84
	8.93	0.87
	8.95	0.94
	8.98	0.98
	9.01	1.02
	9.03	1.06
	9.06	1.12
	9.09	1.16
	9.11	1.22
	9.14	1.25
	9.17	1.32
	9.19	1.36
	9.22	1.42
	9.25	1.47
	9.27	1.52
	9.3	1.58
	9.33	1.66
	9.35	1.72
	9.38	1.77
	9.41	1.83
	9.43	1.92
	9.46	1.98
	9.49	2.06
	9.51	2.15
	9.54	2.21
	9.57	2.3
	9.59	2.38
	9.62	2.46
	9.65	2.57
	9.67	2.63
	9.7	2.72
	9.73	2.8
	9.75	2.86
	9.78	2.97
	9.81	3.03
	9.83	3.11
	9.86	3.18
	9.89	3.24
	9.91	3.29
	9.94	3.32
	9.97	3.4
	9.99	3.45
	10.02	3.48
	10.05	3.54
	10.07	3.58
	10.1	3.61
	10.13	3.63
	10.15	3.69
	10.18	3.72
	10.21	3.76
	10.23	3.79
	10.26	3.83
	10.29	3.9
	10.31	3.95
	10.34	4.04
	10.37	4.09
	10.39	4.17
	10.42	4.26
	10.45	4.37
	10.47	4.5
	10.5	4.64
	10.53	4.79
	10.55	4.95
	10.58	5.13
	10.61	5.34
	10.63	5.54
	10.66	5.75
	10.69	5.97
	10.71	6.21
	10.74	6.42
	10.77	6.68
	10.79	6.9
	10.82	7.14
	10.85	7.35
	10.87	7.57
	10.9	7.76
	10.93	7.99
	10.95	8.17
	10.98	8.35
	11.01	8.48
	11.03	8.65
	11.06	8.78
	11.09	8.87
	11.11	8.98
	11.14	9.07
	11.17	9.17
	11.19	9.21
	11.22	9.25
	11.25	9.3
	11.27	9.35
	11.3	9.35
	11.33	9.36
	11.35	9.36
	11.38	9.37
	11.41	9.38
	11.43	9.34
	11.46	9.35
	11.49	9.33
	11.51	9.34
	11.54	9.34
	11.57	9.32
	11.59	9.33
	11.62	9.36
	11.65	9.35
	11.67	9.4
	11.7	9.46
	11.73	9.53
	11.75	9.61
	11.78	9.71
	11.81	9.88
	11.83	10.1
	11.86	10.39
	11.89	10.82
	11.91	11.38
	11.94	12.19
	11.97	13.3
	11.99	14.84
	12.02	16.88
	12.05	19.62
	12.07	23.21
	12.1	27.77
	12.13	33.57
	12.15	41.05
	12.18	49.75
	12.21	60.63
	12.23	72.66
	12.26	87.4
	12.29	103.41
	12.31	121.5
	12.34	140.64
	12.37	161.13
	12.39	182.48
	12.42	203.65
	12.45	224.89
	12.47	245.77
	12.5	265.08
	12.52	283.51
	12.55	298.86
	12.58	313.73
	12.6	325.87
	12.63	335.95
	12.66	343.82
	12.68	349.58
	12.71	354.08
	12.74	356.78
	12.76	357.47
	12.79	357.22
	12.82	355.99
	12.84	353.66
	12.87	350.4
	12.9	346.19
	12.92	342.03
	12.95	337.04
	12.98	330.9
	13	324.67
	13.03	317.89
	13.06	311.01
	13.08	303.67
	13.11	295.96
	13.14	288.65
	13.16	280.96
	13.19	272.95
	13.22	264.59
	13.24	256.34
	13.27	248.33
	13.3	239.81
	13.32	231.58
	13.35	223.22
	13.38	215.17
	13.4	206.63
	13.43	198.39
	13.46	190.38
	13.48	182.6
	13.51	174.99
	13.54	167.33
	13.56	160.02
	13.59	153.12
	13.62	145.96
	13.64	139.35
	13.67	132.68
	13.7	126.65
	13.72	120.55
	13.75	114.64
	13.78	109
	13.8	103.65
	13.83	98.51
	13.86	93.42
	13.88	88.54
	13.91	84.05
	13.94	79.58
	13.96	75.47
	13.99	71.36
	14.02	67.62
	14.04	63.92
	14.07	60.45
	14.1	57.11
	14.12	54
	14.15	51.08
	14.18	48.19
	14.2	45.46
	14.23	42.99
	14.26	40.52
	14.28	38.29
	14.31	36.08
	14.34	34.12
	14.36	32.19
	14.39	30.37
	14.42	28.64
	14.44	27.02
	14.47	25.57
	14.5	24.16
	14.52	22.79
	14.55	21.52
	14.58	20.38
	14.6	19.29
	14.63	18.23
	14.66	17.28
	14.68	16.39
	14.71	15.53
	14.74	14.78
	14.76	14
	14.79	13.32
	14.82	12.67
	14.84	12.11
	14.87	11.55
	14.9	11.02
	14.92	10.55
	14.95	10.07
	14.98	9.68
	15	9.27
	15.03	8.91
	15.06	8.59
	15.08	8.28
	15.11	8
	15.14	7.71
	15.16	7.47
	15.19	7.22
	15.22	7.02
	15.24	6.83
	15.27	6.62
	15.3	6.46
	15.32	6.31
	15.35	6.18
	15.38	6.04
	15.4	5.92
	15.43	5.82
	15.46	5.72
	15.48	5.63
	15.51	5.54
	15.54	5.46
	15.56	5.4
	15.59	5.33
	15.62	5.27
	15.64	5.21
	15.67	5.16
	15.7	5.13
	15.72	5.07
	15.75	5
	15.78	4.97
	15.8	4.94
	15.83	4.92
	15.86	4.88
	15.88	4.85
	15.91	4.84
	15.94	4.82
	15.96	4.8
	15.99	4.77
	16.02	4.76
	16.04	4.75
	16.07	4.72
	16.1	4.71
	16.12	4.7
	16.15	4.7
	16.18	4.71
	16.2	4.69
	16.23	4.67
	16.26	4.7
	16.28	4.68
	16.31	4.7
	16.34	4.71
	16.36	4.7
	16.39	4.72
	16.42	4.72
	16.44	4.75
	16.47	4.75
	16.5	4.76
	16.52	4.81
	16.55	4.81
	16.58	4.82
	16.6	4.86
	16.63	4.87
	16.66	4.9
	16.68	4.92
	16.71	4.96
	16.74	5.01
	16.76	5.03
	16.79	5.07
	16.82	5.1
	16.84	5.16
	16.87	5.21
	16.9	5.23
	16.92	5.29
	16.95	5.34
	16.98	5.41
	17	5.46
	17.03	5.53
	17.06	5.61
	17.08	5.67
	17.11	5.76
	17.14	5.87
	17.16	5.95
	17.19	6.05
	17.22	6.13
	17.24	6.27
	17.27	6.39
	17.3	6.5
	17.32	6.62
	17.35	6.82
	17.38	6.99
	17.4	7.15
	17.43	7.34
	17.46	7.55
	17.48	7.79
	17.51	8.06
	17.53	8.33
	17.56	8.66
	17.59	8.98
	17.61	9.39
	17.64	9.87
	17.67	10.39
	17.69	11.01
	17.72	11.77
	17.75	12.66
	17.77	13.72
	17.8	14.94
	17.83	16.52
	17.85	18.33
	17.88	20.4
	17.91	22.97
	17.93	25.77
	17.96	29.15
	17.99	32.89
	18.01	36.94
	18.04	41.52
	18.07	46.42
	18.09	51.62
	18.12	57.25
	18.15	62.83
	18.17	68.84
	18.2	74.58
	18.23	80.58
	18.25	86.24
	18.28	92.05
	18.31	97.28
	18.33	102.22
	18.36	106.78
	18.39	110.89
	18.41	114.54
	18.44	117.57
	18.47	120.03
	18.49	122.02
	18.52	123.32
	18.55	124.17
	18.57	124.49
	18.6	124.36
	18.63	123.73
	18.65	122.63
	18.68	121.25
	18.71	119.51
	18.73	117.44
	18.76	115.04
	18.79	112.51
	18.81	109.71
	18.84	106.9
	18.87	103.72
	18.89	100.58
	18.92	97.35
	18.95	94.06
	18.97	90.65
	19	87.24
	19.03	83.89
	19.05	80.51
	19.08	77.2
	19.11	73.9
	19.13	70.61
	19.16	67.49
	19.19	64.35
	19.21	61.35
	19.24	58.4
	19.27	55.55
	19.29	52.79
	19.32	50.01
	19.35	47.5
	19.37	44.99
	19.4	42.54
	19.43	40.22
	19.45	38
	19.48	35.89
	19.51	33.8
	19.53	31.79
	19.56	29.96
	19.59	28.11
	19.61	26.44
	19.64	24.77
	19.67	23.26
	19.69	21.73
	19.72	20.36
	19.75	19
	19.77	17.75
	19.8	16.56
	19.83	15.45
	19.85	14.38
	19.88	13.39
	19.91	12.46
	19.93	11.6
	19.96	10.78
	19.99	10.06
	20.01	9.36
	20.04	8.71
	20.07	8.14
	20.09	7.58
	20.12	7.08
	20.15	6.65
	20.17	6.22
	20.2	5.86
	20.23	5.48
	20.25	5.21
	20.28	4.91
	20.31	4.65
	20.33	4.41
	20.36	4.2
	20.39	4
	20.41	3.81
	20.44	3.61
	20.47	3.45
	20.49	3.26
	20.52	3.13
	20.55	2.99
	20.57	2.84
	20.6	2.71
	20.63	2.57
	20.65	2.45
	20.68	2.35
	20.71	2.22
	20.73	2.13
	20.76	2.02
	20.79	1.93
	20.81	1.84
	20.84	1.74
	20.87	1.67
	20.89	1.59
	20.92	1.51
	20.95	1.45
	20.97	1.38
	21	1.32
	21.03	1.26
	21.05	1.19
	21.08	1.14
	21.11	1.08
	21.13	1.04
	21.16	1
	21.19	0.94
	21.21	0.9
	21.24	0.85
	21.27	0.83
	21.29	0.79
	21.32	0.75
	21.35	0.71
	21.37	0.69
	21.4	0.67
	21.43	0.63
	21.45	0.59
	21.48	0.58
	21.51	0.58
	21.53	0.55
	21.56	0.53
	21.59	0.5
	21.61	0.51
	21.64	0.5
	21.67	0.49
	21.69	0.49
	21.72	0.47
	21.75	0.48
	21.77	0.46
	21.8	0.45
	21.83	0.45
	21.85	0.43
	21.88	0.46
	21.91	0.44
	21.93	0.43
	21.96	0.45
	21.99	0.45
	22.01	0.44
	22.04	0.44
	22.07	0.44
	22.09	0.44
	22.12	0.42
	22.15	0.42
	22.17	0.42
	22.2	0.43
	22.23	0.43
	22.25	0.42
	22.28	0.43
	22.31	0.39
	22.33	0.38
	22.36	0.38
	22.39	0.37
	22.41	0.36
	22.44	0.35
	22.47	0.36
	22.49	0.33
	22.52	0.33
	22.54	0.32
	22.57	0.31
	22.6	0.28
	22.62	0.29
	22.65	0.28
	22.68	0.28
	22.7	0.26
	22.73	0.23
	22.76	0.22
	22.78	0.22
	22.81	0.19
	22.84	0.21
	22.86	0.19
	22.89	0.17
	22.92	0.18
	22.94	0.17
	22.97	0.15
	23	0.15
	23.02	0.13
	23.05	0.13
	23.08	0.14
	23.1	0.1
	23.13	0.11
	23.16	0.12
	23.18	0.09
	23.21	0.09
	23.24	0.08
	23.26	0.09
	23.29	0.1
	23.32	0.08
	23.34	0.08
	23.37	0.07
	23.4	0.06
	23.42	0.06
	23.45	0.05
	23.48	0.04
	23.5	0.05
	23.53	0.04
	23.56	0.03
	23.58	0.03
	23.61	0.03
	23.64	0.02
	23.66	0.02
	23.69	0.01
	23.72	0.02
	23.74	0.02
	23.77	0.01
	23.8	0
	23.82	0
	23.85	-0.01
	23.88	-0.01
	23.9	-0.01
	23.93	0
	23.96	-0.02
	23.98	-0.03
	24.01	-0.01
	24.04	-0.04
	24.06	-0.03
	24.09	-0.03
	24.12	-0.04
	24.14	-0.04
	24.17	-0.07
	24.2	-0.06
	24.22	-0.06
	24.25	-0.06
	24.28	-0.06
	24.3	-0.05
	24.33	-0.08
	24.36	-0.06
	24.38	-0.07
	24.41	-0.07
	24.44	-0.09
	24.46	-0.08
	24.49	-0.09
	24.52	-0.09
	24.54	-0.09
	24.57	-0.08
	24.6	-0.07
	24.62	-0.1
	24.65	-0.1
	24.68	-0.1
	24.7	-0.11
	24.73	-0.08
	24.76	-0.11
	24.78	-0.11
	24.81	-0.09
	24.84	-0.11
	24.86	-0.11
	24.89	-0.11
	24.92	-0.13
	24.94	-0.12
	24.97	-0.14
	25	-0.13

[truncated: 5 more sheets: SupFig 5d, SupFig 8a, SupFig 8b, SupFig 8d, Sheet1]
